# Supplementary material for: Dengue virus causes changes of MicroRNA-genes regulatory network revealing potential targets for antiviral drugs
Source: BMC Syst Biol. 2018 Jan 4;12:2. doi: 10.1186/s12918-017-0518-x (PMC5753465; doi:10.1186/s12918-017-0518-x)
Supplement: Supplementary file 1 — Differentially expressed miRNAs and Correlation coefficient matrix. (XLSX 64 kb) [file 12918_2017_518_MOESM1_ESM.xlsx]

## Sheet: Correlation coefficient matrix
# The table "Correlation coefficient matrix" list the correlation matrix of replicate samples in the project. # The R is calculated after array normalization using the Median method. # When two samples are different, the correlation coefficient R of them does not mean the reproducibility of the slides but the difference of your RNA samples. # When two samples are the same, the correlation coeffic…
Correlation coefficient matrix
	N	RDNA	RDNB	RDNB+WB	WA	WB
N	1	0.906883	0.893554	0.881178	0.818326	0.722
RDNA	0.906883	1	0.978605	0.887177	0.785532
RDNB	0.893554	0.978605	1			0.698079
RDNB+WB	0.881178	0.887177		1	0.973461
WA	0.818326	0.785532		0.973461	1	0.958577
WB	0.722		0.698079		0.958577	1
